# Supplementary material for: Theoretical Investigation of Interconversion Pathways and Intermediates in Hydride/Silyl Exchange of Niobocene Hydride–Silyl Complexes: A DFT Study Incorporating Conformational Search and Interaction Region Indicator (IRI) Analysis
Source: Molecules. 2024 Oct 26;29(21):5075. doi: 10.3390/molecules29215075 (PMC11547935; doi:10.3390/molecules29215075)
Supplement: Supplementary file 1 [file molecules-29-05075-s001.zip]

Archive with 1 entries (1 files):
- molecules-3251727-supplementary.pdf
